# Supplementary material for: The antidepressant impact of minocycline in rodents: A systematic review and meta-analysis
Source: Sci Rep. 2019 Jan 22;9:261. doi: 10.1038/s41598-018-36507-9 (PMC6342970; doi:10.1038/s41598-018-36507-9)
Supplement: Supplementary file 2 — Dataset 1 [file 41598_2018_36507_MOESM2_ESM.csv]

study	author	year	tx_dur	tx_dose	tx_n	c_n	hedges	se	paradigm	measure	rodent	diseas	dis_pre	dis_tre
1	Amorim, D.	2017	21	80	8	8	-1.031	0.542	Forced Swim Test	Latency to Immobility	rat	1	0	1
1	Amorim, D.	2017	21	80	8	8	-2.516	0.716	Forced Swim Test	Immobility	rat	1	0	1
2	Burke, N.	2014	1	80	8	9	-0.675	0.504	Open Field Test	Locomotion (distance in cm)	rat	1	0	1
3	Burke, N.	2014	15		11	11	-1.32	0.48	Open Field Test	Locomotion (distance in cm)	rat	1	0	1
4	Chijiwa, T.	2015	5	50	6	5	0.068	0.606	Forced Swim Test	Immobility	rat	1	1	0
5	Chijiwa, T.	2015	5	50	6	6	-2.39	0.8292	Forced Swim Test	Immobility	rat	1	1	0
6	Deak, T.	2005	2	30	19	10	0.205	0.392	Forced Swim Test	Immobility	rat	0	0	0
7	Henry, C.	2008	3	50	15	15	-0.749	0.38	Sucrose Preference Test	% preference	mice	0	0	0
8	Henry, C.	2008	3	50	15	15	-1.725	0.4364	Sucrose Preference Test	% preference	mice	1	1	0
9	Mahmoud, M.	2017	4	10	6	6	1.261	0.657	Sucrose Preference Test	% preference	mice	0	0	0
9	Mahmoud, M.	2017	4	10	6	6	0.638	0.599	Forced Swim Test	Immobility	mice	0	0	0
10	Mahmoud, M.	2017	4	10	6	5	-1.164	0.68	Sucrose Preference Test	% preference	mice	1	0	1
10	Mahmoud, M.	2017	4	10	6	5	-1.806	0.773	Forced Swim Test	Immobility	mice	1	0	1
11	Majidi, J.	2016	35	30	9	9	-0.34	0.476	Sucrose Preference Test	% preference	mice	0	0	0
11	Majidi, J.	2016	35	30	9	9	-0.378	0.477	Tail Suspension Test	Immobility	mice	0	0	0
11	Majidi, J.	2016	35	30	9	9	-0.902	0.501	Forced Swim Test	Immobility	mice	0	0	0
12	Majidi, J.	2016	35	30	9	9	-1.04	0.511	Sucrose Preference Test	% preference	mice	1	0	1
12	Majidi, J.	2016	35	30	9	9	-1.041	0.511	Tail Suspension Test	Immobility	mice	1	0	1
12	Majidi, J.	2016	35	30	9	9	-1.58	0.558	Forced Swim Test	Immobility	mice	1	0	1
13	McKim, D.	2016	6	90	6	6	-0.297	0.582	Social Interaction	Interaction	mice	1	1	0
14	Molina-Hernandez, M.	2008a	1	63.3	21	7	-1.002	0.46	Forced Swim Test	Immobility	rat	0	0	0
15	Molina-Hernandez, M.	2008b	1	55	14	7	-0.979	0.492	Forced Swim Test	Immobility	rat	0	0	0
16	Nagpal, K.	2013	1	100	12	6	-1.382	0.564	Tail Suspension Test	Immobility	mice	0	0	0
16	Nagpal, K.	2013	1	100	12	6	-0.44	0.507	Forced Swim Test	Immobility	mice	0	0	0
17	Rinwa, P.	2013	14	37.5	24	12	-1.319	0.39	Open Field Test	Locomotion (# of sections crossed)	rat	1	0	1
17	Rinwa, P.	2013	14	37.5	24	12	-1.398	0.394	Forced Swim Test	Immobility	rat	1	0	1
18	Rinwa, P.	2013	14	25	12	12	-1.859	0.503	Open Field Test	Locomotion (# of sections crossed)	rat	1	0	1
18	Rinwa, P.	2013	14	25	12	12	-2.356	0.552	Forced Swim Test	Immobility	rat	1	0	1
19	Rinwa, P.	2013	14	25	12	12	-1.471	0.47	Open Field Test	Locomotion (# of sections crossed)	rat	1	0	1
19	Rinwa, P.	2013	14	25	12	12	-2.584	0.577	Forced Swim Test	Immobility	rat	1	0	1
20	Saravi, S.	2016a	1	93.3	18	6	-5.571	0.998	Forced Swim Test	Immobility	mice	1	0	1
20	Saravi, S.	2016a	1	93.3	18	6	-1.557	0.532	Tail Suspension Test	Immobility	mice	1	0	1
21	Saravi, S.	2016b	1	93.3	18	6	-4.421	0.842	Forced Swim Test	Immobility	rat	1	0	1
22	Singh B.	2017	30	100	6	6	-2.251	0.805	Forced Swim Test	Immobility	mice	1	1	0
23	Singh T.	2016	15	40	6	6	-5.998	1.602	Forced Swim Test	Immobility	mice	1	0	1
23	Singh T.	2016	15	40	6	6	-2.944	0.933	Tail Suspension Test	Immobility	mice	1	0	1
24	Singh T.	2016	15	23.3	18	6	-2.103	0.577	Forced Swim Test	Immobility	mice	1	0	1
24	Singh T.	2016	15	23.3	18	6	-2.088	0.575	Tail Suspension Test	Immobility	mice	1	0	1
25	Tong, L.	2017	42	40	12	12	-0.194	0.409	Tail Suspension Test	Immobility	mice	0	0	0
25	Tong, L.	2017	42	40	12	12	0.461	0.415	Forced Swim Test	Immobility	mice	0	0	0
25	Tong, L.	2017	42	40	12	12	-0.721	0.424	Sucrose Preference Test	% preference	mice	0	0	0
26	Tong, L.	2017	42	40	12	12	-1.925	0.509	Tail Suspension Test	Immobility	mice	1	0	1
26	Tong, L.	2017	42	40	12	12	-1.145	0.446	Forced Swim Test	Immobility	mice	1	0	1
26	Tong, L.	2017	42	40	12	12	-1.986	0.515	Sucrose Preference Test	% preference	mice	1	0	1
27	Tong, L.	2017	28	40	12	12	0.153	0.409	Tail Suspension Test	Immobility	mice	0	0	0
27	Tong, L.	2017	28	40	12	12	-0.388	0.413	Forced Swim Test	Immobility	mice	0	0	0
27	Tong, L.	2017	28	40	12	12	0.309	0.411	Sucrose Preference Test	% preference	mice	0	0	0
28	Tong, L.	2017	28	40	12	12	-1.222	0.452	Tail Suspension Test	Immobility	mice	1	0	1
28	Tong, L.	2017	28	40	12	12	-0.911	0.433	Forced Swim Test	Immobility	mice	1	0	1
28	Tong, L.	2017	28	40	12	12	-1.998	0.516	Sucrose Preference Test	% preference	mice	1	0	1
29	Tong, L.	2017	20	40	12	12	0.769	0.426	Tail Suspension Test	Immobility	mice	0	0	0
29	Tong, L.	2017	20	40	12	12	-0.286	0.411	Forced Swim Test	Immobility	mice	0	0	0
29	Tong, L.	2017	20	40	12	12	0.443	0.414	Sucrose Preference Test	% preference	mice	0	0	0
30	Tong, L.	2017	20	40	12	12	-1.421	0.466	Tail Suspension Test	Immobility	mice	1	0	1
30	Tong, L.	2017	20	40	12	12	-2.117	0.528	Forced Swim Test	Immobility	mice	1	0	1
30	Tong, L.	2017	20	40	12	12	-2.299	0.546	Sucrose Preference Test	% preference	mice	1	0	1
31	Wang, H.-T.	2017	7	50	8	8	-1.478	0.584	Forced Swim Test	Immobility	rat	0	0	0
31	Wang, H.-T.	2017	7	50	8	8	-0.412	0.507	Sucrose Preference Test	% preference	rat	0	0	0
32	Wang, H.-T.	2017	7	50	9	9	-1.808	0.582	Forced Swim Test	Immobility	rat	1	0	1
32	Wang, H.-T.	2017	7	50	9	9	-1.48	0.548	Sucrose Preference Test	% preference	rat	1	0	1
33	Wong, M.-L.	2016	21	5	12	12	0.63	0.42	Forced Swim Test	Immobility	mice	0	0	0
34	Wong, M.-L.	2016	21	5	15	15	-0.842	0.383	Forced Swim Test	Immobility	mice	1	1	0
35	Xu, N.	2017	15	40	12	12	-0.392	0.413	Forced Swim Test	Immobility	rat	0	0	0
35	Xu, N.	2017	15	40	12	12	0.613	0.42	Sucrose Preference Test	% preference	rat	0	0	0
36	Xu, N.	2017	15	40	12	12	-1.193	0.45	Forced Swim Test	Immobiltiy	rat	1	1	0
36	Xu, N.	2017	15	40	12	12	-1.102	0.444	Sucrose Preference Test	% preference	rat	1	1	0
37	Zheng L.-S.	2015	37	50	10	10	0.056	0.447	Tail Suspension Test	Immobility	mice	0	0	0
37	Zheng L.-S.	2015	37	50	10	10	0.094	0.448	Forced Swim Test	Immobility	mice	0	0	0
38	Zheng L.-S.	2015	37	50	10	10	-1.165	0.492	Tail Suspension Test	Immobility	mice	1	1	0
38	Zheng L.-S.	2015	37	50	10	10	-1.188	0.494	Forced Swim Test	Immobility	mice	1	1	0
39	Zheng X.	2014	3	30	6	6	-0.984	0.627	Sucrose Preference Test	% preference	rat	1	1	0
